# Supplementary material for: Effects of AFQ056 on language learning in fragile X syndrome
Source: J Clin Invest. 2023 Aug 31;134(5):e171723. doi: 10.1172/JCI171723 (PMC10904045; doi:10.1172/JCI171723)
Supplement: Supporting data values [file jci-134-171723-s052.xlsx]

## Sheet: WCS
PID	trt_desc	months	wcs_tot_final
1002	Placebo	0	197
1002	Placebo	2	268
1002	Placebo	4	319
1002	Placebo	6	469
1002	Placebo	8	72
1003	Active	0	19
1003	Active	2	33
1003	Active	4	23
1003	Active	6	15
1003	Active	8	12
1004	Placebo	0	461
1004	Placebo	2	398
1004	Placebo	4	348
1004	Placebo	6	374
1004	Placebo	8	244
1005	Placebo	0	380
1005	Placebo	2	438
1005	Placebo	4	892
1005	Placebo	6	570
1005	Placebo	8	161
1006	Active	0	427
1006	Active	2	412
1006	Active	4	588
1006	Active	6	655
1006	Active	8	447
1008	Placebo	0	41
1008	Placebo	2	349
1008	Placebo	4	554
1008	Placebo	6	431
1008	Placebo	8	437
1009	Placebo	0	85
1009	Placebo	2	157
1009	Placebo	4	140
1009	Placebo	6	134
1009	Placebo	8	199
1010	Active	0	430
1010	Active	2	541
1010	Active	4	540
1010	Active	6	881
1010	Active	8	622
1011	Active	-1	732
1011	Active	2	1078
1011	Active	3	577
1011	Active	5	284
1011	Active	8	444
1012	Placebo	0	307
1012	Placebo	2	265
1012	Placebo	4	443
1012	Placebo	6	414
1012	Placebo	8	388
1013	Active	0	620
1013	Active	2	617
1013	Active	4	545
1013	Active	6	534
1013	Active	8	159
1014	Active	0	15
1014	Active	2	14
1014	Active	4	12
1014	Active	6	5
1014	Active	8	10
1015	Active	0	233
1015	Active	2	194
1015	Active	4	447
1015	Active	6	279
1015	Active	8	249
1016	Placebo	0	33
1016	Placebo	2	22
1016	Placebo	4	53
1016	Placebo	6	28
1016	Placebo	8	197
1017	Active	0	665
1017	Active	2	503
1017	Active	4	589
1017	Active	6	389
1017	Active	8	419
1018	Placebo	0	690
1018	Placebo	2	687
1018	Placebo	4	606
1018	Placebo	6	476
1018	Placebo	8	364
1019	Placebo	0	616
1019	Placebo	3	583
1019	Placebo	4	220
1019	Placebo	7	502
1019	Placebo	9	487
1020	Placebo	0	331
1020	Placebo	2	221
1020	Placebo	4	232
1020	Placebo	6	460
1020	Placebo	8	600
1021	Placebo	0	12
1021	Placebo	2	39
1021	Placebo	4	24
1021	Placebo	6	28
1021	Placebo	8	33
1022	Active	0	17
1022	Active	2	.
1022	Active	4	26
1022	Active	6	6
1022	Active	8	19
1024	Active	0	31
1024	Active	2	63
1024	Active	4	87
1024	Active	6	60
1024	Active	8	31
1025	Placebo	0	24
1025	Placebo	2	35
1025	Placebo	5	50
1025	Placebo	6	24
1025	Placebo	9	39
1026	Placebo	0	52
1026	Placebo	2	31
1026	Placebo	4	52
1026	Placebo	6	27
1026	Placebo	8	.
1027	Placebo	0	356
1027	Placebo	2	413
1027	Placebo	4	598
1027	Placebo	6	403
1027	Placebo	8	342
1028	Active	0	110
1028	Active	2	366
1028	Active	4	278
1028	Active	6	582
1028	Active	9	205
1029	Active	0	382
1029	Active	2	344
1029	Active	4	186
1029	Active	7	311
1029	Active	8	382
1030	Active	0	76
1030	Active	2	153
1030	Active	4	204
1030	Active	6	308
1030	Active	8	147
1031	Active	0	631
1031	Active	2	424
1031	Active	4	664
1031	Active	6	707
1031	Active	8	210
1033	Placebo	0	41
1033	Placebo	2	48
1033	Placebo	4	47
1033	Placebo	6	88
1033	Placebo	8	47
1035	Active	0	322
1035	Active	2	479
1035	Active	4	458
1035	Active	6	384
1035	Active	8	445
1036	Active	0	298
1036	Active	2	32
1036	Active	.	.
1036	Active	.	.
1036	Active	.	.
1037	Placebo	0	803
1037	Placebo	.	.
1037	Placebo	4	515
1037	Placebo	6	676
1037	Placebo	8	460
1038	Placebo	0	473
1038	Placebo	2	632
1038	Placebo	5	556
1038	Placebo	6	442
1038	Placebo	8	430
1039	Active	0	106
1039	Active	1	118
1039	Active	4	197
1039	Active	6	228
1039	Active	7	160
1040	Placebo	0	23
1040	Placebo	2	28
1040	Placebo	4	37
1040	Placebo	6	36
1040	Placebo	.	.
1041	Placebo	0	224
1041	Placebo	2	301
1041	Placebo	4	174
1041	Placebo	6	370
1041	Placebo	8	262
1042	Placebo	0	40
1042	Placebo	2	57
1042	Placebo	4	200
1042	Placebo	6	308
1042	Placebo	8	61
1043	Placebo	0	69
1043	Placebo	2	103
1043	Placebo	4	124
1043	Placebo	6	168
1043	Placebo	8	134
1044	Active	0	19
1044	Active	2	23
1044	Active	4	.
1044	Active	.	.
1044	Active	8	10
1045	Placebo	0	719
1045	Placebo	.	.
1045	Placebo	.	.
1045	Placebo	.	.
1045	Placebo	.	.
1046	Active	0	34
1046	Active	.	.
1046	Active	.	.
1046	Active	.	.
1046	Active	.	.
1047	Active	0	201
1047	Active	3	269
1047	Active	4	294
1047	Active	.	.
1047	Active	8	399
1048	Active	0	645
1048	Active	2	600
1048	Active	3	747
1048	Active	5	708
1048	Active	8	670
1049	Placebo	0	170
1049	Placebo	2	354
1049	Placebo	4	283
1049	Placebo	6	468
1049	Placebo	8	283
1050	Active	0	24
1050	Active	3	18
1050	Active	4	29
1050	Active	6	29
1050	Active	8	35
1051	Placebo	0	1
1051	Placebo	2	17
1051	Placebo	4	20
1051	Placebo	6	45
1051	Placebo	8	34
1052	Placebo	0	184
1052	Placebo	2	117
1052	Placebo	4	289
1052	Placebo	6	259
1052	Placebo	8	343
1053	Placebo	0	10
1053	Placebo	2	.
1053	Placebo	.	.
1053	Placebo	6	15
1053	Placebo	8	15
1054	Active	0	5
1054	Active	2	8
1054	Active	4	15
1054	Active	6	16
1054	Active	8	15
1055	Placebo	0	416
1055	Placebo	2	484
1055	Placebo	4	358
1055	Placebo	6	391
1055	Placebo	8	665
1056	Active	0	607
1056	Active	2	526
1056	Active	4	408
1056	Active	6	653
1056	Active	8	888
1057	Active	0	577
1057	Active	3	378
1057	Active	4	398
1057	Active	6	626
1057	Active	9	394
1058	Active	0	280
1058	Active	2	680
1058	Active	4	819
1058	Active	6	885
1058	Active	8	809
1059	Active	0	70
1059	Active	2	136
1059	Active	4	114
1059	Active	6	206
1059	Active	8	134
1060	Placebo	0	38
1060	Placebo	2	23
1060	Placebo	4	13
1060	Placebo	.	.
1060	Placebo	9	43
1061	Placebo	0	469
1061	Placebo	2	545
1061	Placebo	4	472
1061	Placebo	6	845
1061	Placebo	8	486
1062	Placebo	0	61
1062	Placebo	2	100
1062	Placebo	4	72
1062	Placebo	6	37
1062	Placebo	8	70
1063	Placebo	0	437
1063	Placebo	2	166
1063	Placebo	4	306
1063	Placebo	6	306
1063	Placebo	8	276
1064	Active	0	21
1064	Active	2	5
1064	Active	4	16
1064	Active	6	13
1064	Active	8	83
1065	Placebo	0	367
1065	Placebo	2	441
1065	Placebo	4	339
1065	Placebo	6	333
1065	Placebo	8	405
1068	Placebo	0	31
1068	Placebo	2	16
1068	Placebo	4	9
1068	Placebo	.	.
1068	Placebo	9	17
1069	Active	0	217
1069	Active	2	82
1069	Active	4	140
1069	Active	6	262
1069	Active	9	293
1070	Placebo	0	177
1070	Placebo	2	124
1070	Placebo	4	207
1070	Placebo	6	410
1070	Placebo	9	455
1071	Active	0	102
1071	Active	3	8
1071	Active	.	.
1071	Active	.	.
1071	Active	.	.
1072	Placebo	0	530
1072	Placebo	2	509
1072	Placebo	4	969
1072	Placebo	7	636
1072	Placebo	8	798
1073	Active	0	403
1073	Active	2	226
1073	Active	4	88
1073	Active	6	468
1073	Active	10	250
1074	Placebo	0	4
1074	Placebo	2	9
1074	Placebo	4	13
1074	Placebo	6	.
1074	Placebo	8	36
1075	Placebo	0	846
1075	Placebo	2	611
1075	Placebo	.	.
1075	Placebo	.	.
1075	Placebo	.	.
1076	Placebo	0	405
1076	Placebo	2	459
1076	Placebo	4	.
1076	Placebo	6	289
1076	Placebo	8	241
1077	Active	0	653
1077	Active	2	743
1077	Active	4	161
1077	Active	.	.
1077	Active	8	262
1078	Placebo	0	274
1078	Placebo	2	228
1078	Placebo	4	273
1078	Placebo	6	153
1078	Placebo	10	.
1079	Active	0	9
1079	Active	2	2
1079	Active	4	0
1079	Active	.	.
1079	Active	9	4
1080	Active	0	428
1080	Active	3	557
1080	Active	.	.
1080	Active	.	.
1080	Active	.	.
1081	Active	0	36
1081	Active	2	98
1081	Active	4	71
1081	Active	.	.
1081	Active	10	412
1082	Active	0	120
1082	Active	2	169
1082	Active	4	322
1082	Active	6	375
1082	Active	10	379
1083	Placebo	0	141
1083	Placebo	2	341
1083	Placebo	.	.
1083	Placebo	.	.
1083	Placebo	.	.
1085	Placebo	0	232
1085	Placebo	2	346
1085	Placebo	4	267
1085	Placebo	.	.
1085	Placebo	.	.
1086	Active	0	790
1086	Active	2	485
1086	Active	4	757
1086	Active	.	.
1086	Active	8	.
1087	Active	0	27
1087	Active	2	12
1087	Active	4	22
1087	Active	.	.
1087	Active	8	11
1089	Active	0	16
1089	Active	2	242
1089	Active	.	.
1089	Active	.	.
1089	Active	.	.
1090	Placebo	0	122
1090	Placebo	2	45
1090	Placebo	.	.
1090	Placebo	.	.
1090	Placebo	8	150
1091	Active	0	52
1091	Active	2	225
1091	Active	.	.
1091	Active	.	.
1091	Active	8	813
1093	Active	0	645
1093	Active	2	843
1093	Active	4	715
1093	Active	6	724
1093	Active	8	.
1096	Active	0	13
1096	Active	2	28
1096	Active	4	55
1096	Active	6	44
1096	Active	8	33
1097	Active	0	737
1097	Active	2	1288
1097	Active	4	986
1097	Active	6	640
1097	Active	8	1175
1098	Active	0	853
1098	Active	2	631
1098	Active	.	.
1098	Active	.	.
1098	Active	.	.
1099	Placebo	0	794
1099	Placebo	2	345
1099	Placebo	4	341
1099	Placebo	7	710
1099	Placebo	8	580
1101	Placebo	0	46
1101	Placebo	2	56
1101	Placebo	4	62
1101	Placebo	6	71
1101	Placebo	8	40
1102	Active	0	.
1102	Active	2	12
1102	Active	5	4
1102	Active	7	.
1102	Active	.	.
1105	Active	0	417
1105	Active	2	248
1105	Active	4	429
1105	Active	6	295
1105	Active	8	149
1106	Placebo	0	50
1106	Placebo	2	20
1106	Placebo	4	43
1106	Placebo	6	29
1106	Placebo	8	34
1107	Placebo	-1	10
1107	Placebo	2	9
1107	Placebo	4	18
1107	Placebo	6	40
1107	Placebo	8	41
1108	Placebo	0	315
1108	Placebo	.	.
1108	Placebo	.	.
1108	Placebo	.	.
1108	Placebo	.	.
1109	Placebo	0	500
1109	Placebo	2	.
1109	Placebo	.	.
1109	Placebo	.	.
1109	Placebo	9	.
1110	Active	1	29
1110	Active	2	11
1110	Active	.	.
1110	Active	.	.
1110	Active	8	6

## Sheet: WCS for Per Protocol
PID	trt_desc	months	wcs_tot_final
1002	Placebo	0	197
1002	Placebo	2	268
1002	Placebo	4	319
1002	Placebo	6	469
1002	Placebo	8	72
1003	Active	0	19
1003	Active	2	33
1003	Active	4	23
1003	Active	6	15
1003	Active	8	12
1005	Placebo	0	380
1005	Placebo	2	438
1005	Placebo	4	892
1005	Placebo	6	570
1005	Placebo	8	161
1006	Active	0	427
1006	Active	2	412
1006	Active	4	588
1006	Active	6	655
1006	Active	8	447
1009	Placebo	0	85
1009	Placebo	2	157
1009	Placebo	4	140
1009	Placebo	6	134
1009	Placebo	8	199
1010	Active	0	430
1010	Active	2	541
1010	Active	4	540
1010	Active	6	881
1010	Active	8	622
1011	Active	-1	732
1011	Active	2	1078
1011	Active	3	577
1011	Active	5	284
1011	Active	8	444
1012	Placebo	0	307
1012	Placebo	2	265
1012	Placebo	4	443
1012	Placebo	6	414
1012	Placebo	8	388
1013	Active	0	620
1013	Active	2	617
1013	Active	4	545
1013	Active	6	534
1013	Active	8	159
1014	Active	0	15
1014	Active	2	14
1014	Active	4	12
1014	Active	6	5
1014	Active	8	10
1015	Active	0	233
1015	Active	2	194
1015	Active	4	.
1015	Active	6	.
1015	Active	8	.
1016	Placebo	0	33
1016	Placebo	2	22
1016	Placebo	4	53
1016	Placebo	6	28
1016	Placebo	8	197
1017	Active	0	665
1017	Active	2	503
1017	Active	4	589
1017	Active	6	389
1017	Active	8	419
1019	Placebo	0	616
1019	Placebo	3	583
1019	Placebo	4	220
1019	Placebo	7	502
1019	Placebo	9	487
1020	Placebo	0	331
1020	Placebo	2	221
1020	Placebo	4	232
1020	Placebo	6	460
1020	Placebo	8	600
1021	Placebo	0	12
1021	Placebo	2	39
1021	Placebo	4	24
1021	Placebo	6	28
1021	Placebo	8	33
1022	Active	0	17
1022	Active	2	.
1022	Active	4	26
1022	Active	6	6
1022	Active	8	19
1024	Active	0	31
1024	Active	2	63
1024	Active	4	87
1024	Active	6	60
1024	Active	8	31
1025	Placebo	0	24
1025	Placebo	2	35
1025	Placebo	5	50
1025	Placebo	6	24
1025	Placebo	9	39
1027	Placebo	0	356
1027	Placebo	2	413
1027	Placebo	4	598
1027	Placebo	6	403
1027	Placebo	8	342
1028	Active	0	110
1028	Active	2	366
1028	Active	4	278
1028	Active	6	582
1028	Active	9	205
1030	Active	0	76
1030	Active	2	153
1030	Active	4	204
1030	Active	6	308
1030	Active	8	147
1031	Active	0	631
1031	Active	2	424
1031	Active	4	664
1031	Active	6	707
1031	Active	8	210
1033	Placebo	0	41
1033	Placebo	2	48
1033	Placebo	4	47
1033	Placebo	6	88
1033	Placebo	8	47
1035	Active	0	322
1035	Active	2	479
1035	Active	4	458
1035	Active	6	384
1035	Active	8	445
1037	Placebo	0	803
1037	Placebo	.	.
1037	Placebo	4	515
1037	Placebo	6	676
1037	Placebo	8	460
1038	Placebo	0	473
1038	Placebo	2	632
1038	Placebo	5	556
1038	Placebo	6	442
1038	Placebo	8	430
1039	Active	0	106
1039	Active	1	118
1039	Active	4	197
1039	Active	6	228
1039	Active	7	160
1040	Placebo	0	23
1040	Placebo	2	28
1040	Placebo	4	37
1040	Placebo	6	36
1040	Placebo	.	.
1042	Placebo	0	40
1042	Placebo	2	57
1042	Placebo	4	200
1042	Placebo	6	308
1042	Placebo	8	61
1043	Placebo	0	69
1043	Placebo	2	103
1043	Placebo	4	124
1043	Placebo	6	168
1043	Placebo	8	134
1047	Active	0	201
1047	Active	3	269
1047	Active	4	294
1047	Active	.	.
1047	Active	8	399
1048	Active	0	645
1048	Active	2	600
1048	Active	3	747
1048	Active	5	708
1048	Active	8	670
1049	Placebo	0	170
1049	Placebo	2	354
1049	Placebo	4	283
1049	Placebo	6	468
1049	Placebo	8	283
1050	Active	0	24
1050	Active	3	18
1050	Active	4	29
1050	Active	6	29
1050	Active	8	35
1051	Placebo	0	1
1051	Placebo	2	17
1051	Placebo	4	20
1051	Placebo	6	45
1051	Placebo	8	34
1052	Placebo	0	184
1052	Placebo	2	117
1052	Placebo	4	289
1052	Placebo	6	259
1052	Placebo	8	343
1054	Active	0	5
1054	Active	2	8
1054	Active	4	15
1054	Active	6	16
1054	Active	8	15
1055	Placebo	0	416
1055	Placebo	2	484
1055	Placebo	4	358
1055	Placebo	6	391
1055	Placebo	8	665
1056	Active	0	607
1056	Active	2	526
1056	Active	4	408
1056	Active	6	653
1056	Active	8	888
1057	Active	0	577
1057	Active	3	378
1057	Active	4	398
1057	Active	6	626
1057	Active	9	394
1058	Active	0	280
1058	Active	2	680
1058	Active	4	819
1058	Active	6	885
1058	Active	8	809
1059	Active	0	70
1059	Active	2	136
1059	Active	4	114
1059	Active	6	206
1059	Active	8	134
1061	Placebo	0	469
1061	Placebo	2	545
1061	Placebo	4	472
1061	Placebo	6	845
1061	Placebo	8	486
1062	Placebo	0	61
1062	Placebo	2	100
1062	Placebo	4	72
1062	Placebo	6	37
1062	Placebo	8	70
1063	Placebo	0	437
1063	Placebo	2	166
1063	Placebo	4	306
1063	Placebo	6	306
1063	Placebo	8	276
1064	Active	0	21
1064	Active	2	5
1064	Active	4	16
1064	Active	6	13
1064	Active	8	83
1065	Placebo	0	367
1065	Placebo	2	441
1065	Placebo	4	339
1065	Placebo	6	333
1065	Placebo	8	405
1068	Placebo	0	31
1068	Placebo	2	16
1068	Placebo	4	9
1068	Placebo	.	.
1068	Placebo	9	17
1069	Active	0	217
1069	Active	2	82
1069	Active	4	140
1069	Active	6	262
1069	Active	9	293
1070	Placebo	0	177
1070	Placebo	2	124
1070	Placebo	4	207
1070	Placebo	6	410
1070	Placebo	9	455
1072	Placebo	0	530
1072	Placebo	2	509
1072	Placebo	4	969
1072	Placebo	7	636
1072	Placebo	8	798
1073	Active	0	403
1073	Active	2	226
1073	Active	4	88
1073	Active	6	468
1073	Active	10	250
1074	Placebo	0	4
1074	Placebo	2	9
1074	Placebo	4	13
1074	Placebo	6	.
1074	Placebo	8	36
1076	Placebo	0	405
1076	Placebo	2	459
1076	Placebo	4	.
1076	Placebo	6	289
1076	Placebo	8	241
1078	Placebo	0	274
1078	Placebo	2	228
1078	Placebo	4	273
1078	Placebo	6	153
1078	Placebo	10	.
1079	Active	0	9
1079	Active	2	2
1079	Active	4	0
1079	Active	.	.
1079	Active	9	4
1081	Active	0	36
1081	Active	2	98
1081	Active	4	71
1081	Active	.	.
1081	Active	10	412
1087	Active	0	27
1087	Active	2	12
1087	Active	4	22
1087	Active	.	.
1087	Active	8	11
1090	Placebo	0	122
1090	Placebo	2	45
1090	Placebo	.	.
1090	Placebo	.	.
1090	Placebo	8	150
1091	Active	0	52
1091	Active	2	225
1091	Active	.	.
1091	Active	.	.
1091	Active	8	813
1093	Active	0	645
1093	Active	2	843
1093	Active	4	715
1093	Active	6	724
1093	Active	8	.
1096	Active	0	13
1096	Active	2	28
1096	Active	4	55
1096	Active	6	44
1096	Active	8	33
1097	Active	0	737
1097	Active	2	1288
1097	Active	4	986
1097	Active	6	640
1097	Active	8	1175
1099	Placebo	0	794
1099	Placebo	2	345
1099	Placebo	4	341
1099	Placebo	7	710
1099	Placebo	8	580
1101	Placebo	0	46
1101	Placebo	2	56
1101	Placebo	4	62
1101	Placebo	6	71
1101	Placebo	8	40
1105	Active	0	417
1105	Active	2	248
1105	Active	4	429
1105	Active	6	295
1105	Active	8	149
1106	Placebo	0	50
1106	Placebo	2	20
1106	Placebo	4	43
1106	Placebo	6	29
1106	Placebo	8	34
1110	Active	1	29
1110	Active	2	11
1110	Active	.	.
1110	Active	.	.
1110	Active	8	6

## Sheet: WCS High BL Functioning
PID	trt_desc	months	wcs_tot_final
1002	Placebo	8	72
1002	Placebo	0	197
1002	Placebo	2	268
1002	Placebo	4	319
1002	Placebo	6	469
1004	Placebo	8	244
1004	Placebo	4	348
1004	Placebo	6	374
1004	Placebo	2	398
1004	Placebo	0	461
1005	Placebo	8	161
1005	Placebo	0	380
1005	Placebo	2	438
1005	Placebo	6	570
1005	Placebo	4	892
1006	Active	2	412
1006	Active	0	427
1006	Active	8	447
1006	Active	4	588
1006	Active	6	655
1009	Placebo	0	85
1009	Placebo	6	134
1009	Placebo	4	140
1009	Placebo	2	157
1009	Placebo	8	199
1010	Active	0	430
1010	Active	4	540
1010	Active	2	541
1010	Active	8	622
1010	Active	6	881
1011	Active	5	284
1011	Active	8	444
1011	Active	3	577
1011	Active	-1	732
1011	Active	2	1078
1012	Placebo	2	265
1012	Placebo	0	307
1012	Placebo	8	388
1012	Placebo	6	414
1012	Placebo	4	443
1013	Active	8	159
1013	Active	6	534
1013	Active	4	545
1013	Active	2	617
1013	Active	0	620
1015	Active	2	194
1015	Active	0	233
1015	Active	8	249
1015	Active	6	279
1015	Active	4	447
1017	Active	6	389
1017	Active	8	419
1017	Active	2	503
1017	Active	4	589
1017	Active	0	665
1018	Placebo	8	364
1018	Placebo	6	476
1018	Placebo	4	606
1018	Placebo	2	687
1018	Placebo	0	690
1019	Placebo	4	220
1019	Placebo	9	487
1019	Placebo	7	502
1019	Placebo	3	583
1019	Placebo	0	616
1020	Placebo	2	221
1020	Placebo	4	232
1020	Placebo	0	331
1020	Placebo	6	460
1020	Placebo	8	600
1026	Placebo	8	.
1026	Placebo	6	27
1026	Placebo	2	31
1026	Placebo	0	52
1026	Placebo	4	52
1027	Placebo	8	342
1027	Placebo	0	356
1027	Placebo	6	403
1027	Placebo	2	413
1027	Placebo	4	598
1028	Active	0	110
1028	Active	9	205
1028	Active	4	278
1028	Active	2	366
1028	Active	6	582
1029	Active	4	186
1029	Active	7	311
1029	Active	2	344
1029	Active	0	382
1029	Active	8	382
1030	Active	0	76
1030	Active	8	147
1030	Active	2	153
1030	Active	4	204
1030	Active	6	308
1031	Active	8	210
1031	Active	2	424
1031	Active	0	631
1031	Active	4	664
1031	Active	6	707
1035	Active	0	322
1035	Active	6	384
1035	Active	8	445
1035	Active	4	458
1035	Active	2	479
1036	Active	.	.
1036	Active	.	.
1036	Active	.	.
1036	Active	2	32
1036	Active	0	298
1037	Placebo	.	.
1037	Placebo	8	460
1037	Placebo	4	515
1037	Placebo	6	676
1037	Placebo	0	803
1038	Placebo	8	430
1038	Placebo	6	442
1038	Placebo	0	473
1038	Placebo	5	556
1038	Placebo	2	632
1039	Active	0	106
1039	Active	1	118
1039	Active	7	160
1039	Active	4	197
1039	Active	6	228
1041	Placebo	4	174
1041	Placebo	0	224
1041	Placebo	8	262
1041	Placebo	2	301
1041	Placebo	6	370
1043	Placebo	0	69
1043	Placebo	2	103
1043	Placebo	4	124
1043	Placebo	8	134
1043	Placebo	6	168
1045	Placebo	.	.
1045	Placebo	.	.
1045	Placebo	.	.
1045	Placebo	.	.
1045	Placebo	0	719
1047	Active	.	.
1047	Active	0	201
1047	Active	3	269
1047	Active	4	294
1047	Active	8	399
1048	Active	2	600
1048	Active	0	645
1048	Active	8	670
1048	Active	5	708
1048	Active	3	747
1049	Placebo	0	170
1049	Placebo	4	283
1049	Placebo	8	283
1049	Placebo	2	354
1049	Placebo	6	468
1052	Placebo	2	117
1052	Placebo	0	184
1052	Placebo	6	259
1052	Placebo	4	289
1052	Placebo	8	343
1055	Placebo	4	358
1055	Placebo	6	391
1055	Placebo	0	416
1055	Placebo	2	484
1055	Placebo	8	665
1056	Active	4	408
1056	Active	2	526
1056	Active	0	607
1056	Active	6	653
1056	Active	8	888
1057	Active	3	378
1057	Active	9	394
1057	Active	4	398
1057	Active	0	577
1057	Active	6	626
1058	Active	0	280
1058	Active	2	680
1058	Active	8	809
1058	Active	4	819
1058	Active	6	885
1059	Active	0	70
1059	Active	4	114
1059	Active	8	134
1059	Active	2	136
1059	Active	6	206
1061	Placebo	0	469
1061	Placebo	4	472
1061	Placebo	8	486
1061	Placebo	2	545
1061	Placebo	6	845
1062	Placebo	6	37
1062	Placebo	0	61
1062	Placebo	8	70
1062	Placebo	4	72
1062	Placebo	2	100
1063	Placebo	2	166
1063	Placebo	8	276
1063	Placebo	4	306
1063	Placebo	6	306
1063	Placebo	0	437
1065	Placebo	6	333
1065	Placebo	4	339
1065	Placebo	0	367
1065	Placebo	8	405
1065	Placebo	2	441
1069	Active	2	82
1069	Active	4	140
1069	Active	0	217
1069	Active	6	262
1069	Active	9	293
1070	Placebo	2	124
1070	Placebo	0	177
1070	Placebo	4	207
1070	Placebo	6	410
1070	Placebo	9	455
1071	Active	.	.
1071	Active	.	.
1071	Active	.	.
1071	Active	3	8
1071	Active	0	102
1072	Placebo	2	509
1072	Placebo	0	530
1072	Placebo	7	636
1072	Placebo	8	798
1072	Placebo	4	969
1073	Active	4	88
1073	Active	2	226
1073	Active	10	250
1073	Active	0	403
1073	Active	6	468
1075	Placebo	.	.
1075	Placebo	.	.
1075	Placebo	.	.
1075	Placebo	2	611
1075	Placebo	0	846
1076	Placebo	4	.
1076	Placebo	8	241
1076	Placebo	6	289
1076	Placebo	0	405
1076	Placebo	2	459
1077	Active	.	.
1077	Active	4	161
1077	Active	8	262
1077	Active	0	653
1077	Active	2	743
1078	Placebo	10	.
1078	Placebo	6	153
1078	Placebo	2	228
1078	Placebo	4	273
1078	Placebo	0	274
1080	Active	.	.
1080	Active	.	.
1080	Active	.	.
1080	Active	0	428
1080	Active	3	557
1082	Active	0	120
1082	Active	2	169
1082	Active	4	322
1082	Active	6	375
1082	Active	10	379
1083	Placebo	.	.
1083	Placebo	.	.
1083	Placebo	.	.
1083	Placebo	0	141
1083	Placebo	2	341
1085	Placebo	.	.
1085	Placebo	.	.
1085	Placebo	0	232
1085	Placebo	4	267
1085	Placebo	2	346
1086	Active	.	.
1086	Active	8	.
1086	Active	2	485
1086	Active	4	757
1086	Active	0	790
1090	Placebo	.	.
1090	Placebo	.	.
1090	Placebo	2	45
1090	Placebo	0	122
1090	Placebo	8	150
1091	Active	.	.
1091	Active	.	.
1091	Active	0	52
1091	Active	2	225
1091	Active	8	813
1093	Active	8	.
1093	Active	0	645
1093	Active	4	715
1093	Active	6	724
1093	Active	2	843
1097	Active	6	640
1097	Active	0	737
1097	Active	4	986
1097	Active	8	1175
1097	Active	2	1288
1098	Active	.	.
1098	Active	.	.
1098	Active	.	.
1098	Active	2	631
1098	Active	0	853
1099	Placebo	4	341
1099	Placebo	2	345
1099	Placebo	8	580
1099	Placebo	7	710
1099	Placebo	0	794
1105	Active	8	149
1105	Active	2	248
1105	Active	6	295
1105	Active	0	417
1105	Active	4	429
1106	Placebo	2	20
1106	Placebo	6	29
1106	Placebo	8	34
1106	Placebo	4	43
1106	Placebo	0	50
1108	Placebo	.	.
1108	Placebo	.	.
1108	Placebo	.	.
1108	Placebo	.	.
1108	Placebo	0	315
1109	Placebo	2	.
1109	Placebo	.	.
1109	Placebo	.	.
1109	Placebo	9	.
1109	Placebo	0	500

## Sheet: WCS Low BL Functioning
PID	trt_desc	months	wcs_tot_final
1003	Active	8	12
1003	Active	6	15
1003	Active	0	19
1003	Active	4	23
1003	Active	2	33
1008	Placebo	0	41
1008	Placebo	2	349
1008	Placebo	6	431
1008	Placebo	8	437
1008	Placebo	4	554
1014	Active	6	5
1014	Active	8	10
1014	Active	4	12
1014	Active	2	14
1014	Active	0	15
1016	Placebo	2	22
1016	Placebo	6	28
1016	Placebo	0	33
1016	Placebo	4	53
1016	Placebo	8	197
1021	Placebo	0	12
1021	Placebo	4	24
1021	Placebo	6	28
1021	Placebo	8	33
1021	Placebo	2	39
1022	Active	2	.
1022	Active	6	6
1022	Active	0	17
1022	Active	8	19
1022	Active	4	26
1024	Active	0	31
1024	Active	8	31
1024	Active	6	60
1024	Active	2	63
1024	Active	4	87
1025	Placebo	0	24
1025	Placebo	6	24
1025	Placebo	2	35
1025	Placebo	9	39
1025	Placebo	5	50
1033	Placebo	0	41
1033	Placebo	4	47
1033	Placebo	8	47
1033	Placebo	2	48
1033	Placebo	6	88
1040	Placebo	.	.
1040	Placebo	0	23
1040	Placebo	2	28
1040	Placebo	6	36
1040	Placebo	4	37
1042	Placebo	0	40
1042	Placebo	2	57
1042	Placebo	8	61
1042	Placebo	4	200
1042	Placebo	6	308
1044	Active	4	.
1044	Active	.	.
1044	Active	8	10
1044	Active	0	19
1044	Active	2	23
1046	Active	.	.
1046	Active	.	.
1046	Active	.	.
1046	Active	.	.
1046	Active	0	34
1050	Active	3	18
1050	Active	0	24
1050	Active	4	29
1050	Active	6	29
1050	Active	8	35
1051	Placebo	0	1
1051	Placebo	2	17
1051	Placebo	4	20
1051	Placebo	8	34
1051	Placebo	6	45
1053	Placebo	2	.
1053	Placebo	.	.
1053	Placebo	0	10
1053	Placebo	6	15
1053	Placebo	8	15
1054	Active	0	5
1054	Active	2	8
1054	Active	4	15
1054	Active	8	15
1054	Active	6	16
1060	Placebo	.	.
1060	Placebo	4	13
1060	Placebo	2	23
1060	Placebo	0	38
1060	Placebo	9	43
1064	Active	2	5
1064	Active	6	13
1064	Active	4	16
1064	Active	0	21
1064	Active	8	83
1068	Placebo	.	.
1068	Placebo	4	9
1068	Placebo	2	16
1068	Placebo	9	17
1068	Placebo	0	31
1074	Placebo	6	.
1074	Placebo	0	4
1074	Placebo	2	9
1074	Placebo	4	13
1074	Placebo	8	36
1079	Active	.	.
1079	Active	4	0
1079	Active	2	2
1079	Active	9	4
1079	Active	0	9
1081	Active	.	.
1081	Active	0	36
1081	Active	4	71
1081	Active	2	98
1081	Active	10	412
1087	Active	.	.
1087	Active	8	11
1087	Active	2	12
1087	Active	4	22
1087	Active	0	27
1089	Active	.	.
1089	Active	.	.
1089	Active	.	.
1089	Active	0	16
1089	Active	2	242
1096	Active	0	13
1096	Active	2	28
1096	Active	8	33
1096	Active	6	44
1096	Active	4	55
1101	Placebo	8	40
1101	Placebo	0	46
1101	Placebo	2	56
1101	Placebo	4	62
1101	Placebo	6	71
1107	Placebo	2	9
1107	Placebo	-1	10
1107	Placebo	4	18
1107	Placebo	6	40
1107	Placebo	8	41
1110	Active	.	.
1110	Active	.	.
1110	Active	8	6
1110	Active	2	11
1110	Active	1	29

## Sheet: MSEL
PID	trt_desc	Mullen_DQ_Calc	Mullen_el
1002	Placebo	33.24	28
1003	Active	12.5	11
1004	Placebo	28.41	21
1005	Placebo	51.72	28
1006	Active	52.73	34
1007	Active	64.9	30
1008	Placebo	40.63	33
1009	Placebo	46.95	15
1010	Active	43.09	26
1011	Active	67.92	35
1012	Placebo	60.12	23
1013	Active	75	34
1014	Active	27.72	5
1015	Active	40.13	32
1016	Placebo	21.04	16
1017	Active	58.62	41
1018	Placebo	47.43	28
1019	Placebo	48.49	37
1020	Placebo	55.85	22
1021	Placebo	27.86	6
1022	Active	25	14
1023	Active	37.66	31
1024	Active	28.74	14
1025	Placebo	27.3	10
1026	Placebo	.	.
1027	Placebo	57.76	38
1028	Active	32.61	18
1029	Active	64.39	36
1030	Active	39	18
1031	Active	35.34	28
1033	Placebo	42.67	5
1035	Active	48.08	35
1036	Active	70.83	33
1037	Placebo	52.24	34
1038	Placebo	62.67	37
1039	Active	41.04	26
1040	Placebo	41.51	20
1041	Placebo	24.64	15
1042	Placebo	57.2	28
1043	Placebo	51.74	18
1044	Active	19.28	11
1045	Placebo	46.47	31
1046	Active	18.18	7
1047	Active	69.76	33
1048	Active	46.88	36
1049	Placebo	70.63	36
1050	Active	32.45	10
1051	Placebo	26.44	13
1052	Placebo	59.46	18
1053	Placebo	12.5	7
1054	Active	24.48	5
1055	Placebo	67.55	32
1056	Active	49.6	25
1057	Active	52.6	34
1058	Active	53.95	32
1059	Active	38.85	21
1060	Placebo	27.7	7
1061	Placebo	50.29	31
1062	Placebo	52.03	18
1063	Placebo	39.56	31
1064	Active	34.66	11
1065	Placebo	44.58	33
1068	Placebo	27.73	7
1069	Active	28.99	20
1070	Placebo	52.17	24
1071	Active	32.75	18
1072	Placebo	39.63	31
1073	Active	37.65	26
1074	Placebo	22.5	9
1075	Placebo	59.54	37
1076	Placebo	43.18	21
1077	Active	59.92	30
1078	Placebo	65.1	33
1079	Active	19.74	13
1080	Active	58.54	39
1081	Active	57.24	18
1082	Active	48.64	20
1083	Placebo	57.09	32
1085	Placebo	57.87	25
1086	Active	48.85	37
1087	Active	34.03	6
1088	Active	67.61	26
1089	Active	50.5	24
1090	Placebo	38.64	16
1091	Active	57.75	32
1092	Placebo	69.38	26
1093	Active	47.32	20
1096	Active	29.59	6
1097	Active	61.19	35
1098	Active	46.08	30
1099	Placebo	58.75	22
1101	Placebo	46.25	13
1102	Active	19.02	8
1105	Active	62.5	19
1106	Placebo	34.62	14
1107	Placebo	28.41	6
1108	Placebo	57.78	23
1109	Placebo	.	.
1110	Active	19.05	6

## Sheet: Vineland
PID	trt_desc	vineland_composite	vineland_comm
1002	Placebo	48	44
1003	Active	37	22
1004	Placebo	51	44
1005	Placebo	64	64
1006	Active	78	77
1008	Placebo	76	73
1009	Placebo	66	60
1010	Active	68	68
1011	Active	102	87
1012	Placebo	72	73
1013	Active	74	71
1014	Active	53	36
1015	Active	58	36
1016	Placebo	47	34
1017	Active	72	73
1018	Placebo	74	81
1019	Placebo	68	62
1020	Placebo	73	75
1021	Placebo	56	42
1022	Active	43	30
1024	Active	55	40
1025	Placebo	45	34
1026	Placebo	62	66
1027	Placebo	71	68
1028	Active	53	42
1029	Active	68	70
1030	Active	62	58
1031	Active	62	44
1033	Placebo	60	54
1035	Active	62	60
1036	Active	65	68
1037	Placebo	70	64
1038	Placebo	75	71
1039	Active	67	64
1040	Placebo	60	42
1041	Placebo	.	.
1042	Placebo	74	76
1043	Placebo	74	71
1044	Active	.	.
1045	Placebo	66	58
1046	Active	44	24
1047	Active	63	75
1048	Active	68	73
1049	Placebo	75	78
1050	Active	54	36
1051	Placebo	45	28
1052	Placebo	68	73
1053	Placebo	.	.
1054	Active	49	36
1055	Placebo	83	78
1056	Active	71	68
1057	Active	71	75
1058	Active	70	73
1059	Active	52	40
1060	Placebo	55	42
1061	Placebo	72	64
1062	Placebo	75	71
1063	Placebo	57	44
1064	Active	60	46
1065	Placebo	72	64
1068	Placebo	51	40
1069	Active	60	48
1070	Placebo	70	64
1071	Active	60	38
1072	Placebo	66	58
1073	Active	57	46
1074	Placebo	50	26
1075	Placebo	73	75
1076	Placebo	62	60
1077	Active	68	54
1078	Placebo	75	78
1079	Active	51	28
1080	Active	74	64
1081	Active	68	66
1082	Active	78	76
1083	Placebo	75	81
1085	Placebo	63	64
1086	Active	.	.
1087	Active	62	46
1089	Active	74	87
1090	Placebo	71	68
1091	Active	71	60
1093	Active	75	73
1096	Active	64	50
1097	Active	71	81
1098	Active	79	81
1099	Placebo	80	79
1101	Placebo	63	56
1102	Active	50	30
1105	Active	77	79
1106	Placebo	64	58
1107	Placebo	52	42
1108	Placebo	69	73
1109	Placebo	83	81
1110	Active	36	20

## Sheet: CDI
PID	trt_desc	cdi_words
1002	Placebo	261
1003	Active	19
1004	Placebo	314
1005	Placebo	338
1006	Active	615
1008	Placebo	504
1009	Placebo	27
1010	Active	609
1011	Active	676
1012	Placebo	226
1013	Active	291
1014	Active	0
1015	Active	132
1016	Placebo	178
1017	Active	670
1018	Placebo	581
1019	Placebo	588
1020	Placebo	338
1021	Placebo	1
1022	Active	4
1024	Active	13
1025	Placebo	2
1026	Placebo	0
1027	Placebo	579
1028	Active	101
1029	Active	565
1030	Active	238
1031	Active	564
1033	Placebo	0
1035	Active	624
1036	Active	610
1037	Placebo	448
1038	Placebo	590
1039	Active	390
1040	Placebo	43
1041	Placebo	99
1042	Placebo	656
1043	Placebo	101
1044	Active	10
1045	Placebo	507
1046	Active	0
1047	Active	442
1048	Active	511
1049	Placebo	535
1050	Active	14
1051	Placebo	13
1052	Placebo	205
1053	Placebo	0
1054	Active	0
1055	Placebo	311
1056	Active	326
1057	Active	642
1058	Active	546
1059	Active	71
1060	Placebo	0
1061	Placebo	445
1062	Placebo	11
1063	Placebo	440
1064	Active	9
1065	Placebo	375
1068	Placebo	1
1069	Active	239
1070	Placebo	241
1071	Active	262
1072	Placebo	515
1073	Active	245
1074	Placebo	0
1075	Placebo	647
1076	Placebo	70
1077	Active	503
1078	Placebo	325
1079	Active	9
1080	Active	659
1081	Active	54
1082	Active	445
1083	Placebo	581
1085	Placebo	.
1086	Active	.
1087	Active	0
1089	Active	.
1090	Placebo	25
1091	Active	299
1093	Active	344
1096	Active	9
1097	Active	680
1098	Active	659
1099	Placebo	262
1101	Placebo	8
1102	Active	4
1105	Active	229
1106	Placebo	7
1107	Placebo	0
1108	Placebo	207
1109	Placebo	668
1110	Active	0

## Sheet: Fidelity
PID	trt_desc	participation	meanparentuse	meanstrategylearn
1002	Placebo	54	4.41176	4.52778
1003	Active	50	2.29412	6.59559
1004	Placebo	40	2.2	5.61607
1005	Placebo	42	3.8	5.04464
1006	Active	48	2.625	4.47794
1008	Placebo	54	5	6.49306
1009	Placebo	52	3.72222	6.35417
1010	Active	48	2.5	5.66406
1011	Active	54	2.41176	6.51389
1012	Placebo	47	4.5625	5.24265
1013	Active	53	1.77778	6.33333
1014	Active	50	4.25	6.27083
1015	Active	49	2.9375	5.80556
1016	Placebo	54	4.29412	6.67361
1017	Active	51	3.75	6.10294
1018	Placebo	53	3.73333	5.10417
1019	Placebo	51	4.82353	4.83088
1020	Placebo	51	4.35294	5.92647
1021	Placebo	39	2.41667	6.36667
1022	Active	46	4.86667	5.24265
1024	Active	54	4.55556	6.11111
1025	Placebo	53	3.5	6.40972
1026	Placebo	54	4.33333	6.32237
1027	Placebo	47	3.69231	5.97059
1028	Active	54	3.61111	6.125
1029	Active	53	4.625	6.81944
1030	Active	52	4.58824	6.59722
1031	Active	51	4	5.39583
1033	Placebo	54	3.5	5.18056
1035	Active	54	3.88889	5.43056
1036	Active	3	3	5.375
1037	Placebo	44	4	6.28676
1038	Placebo	54	4.77778	5.77778
1039	Active	52	4.94118	5.55625
1040	Placebo	53	4.66667	6.66667
1041	Placebo	21	4.75	6.44792
1042	Placebo	42	4.08333	6.47794
1043	Placebo	46	5	6.4375
1044	Active	32	3.88889	6.16964
1045	Placebo	.	.	.
1046	Active	.	.	.
1047	Active	50	4.23529	5.59559
1048	Active	41	4.66667	6.25735
1049	Placebo	48	1.13333	6.00781
1050	Active	46	4.5	6.45312
1051	Placebo	54	3.38889	4.54167
1052	Placebo	44	4.14286	6.45833
1053	Placebo	47	2.86667	5.72656
1054	Active	53	3.94444	5.42105
1055	Placebo	49	4.5625	6
1056	Active	53	3.83333	6.56944
1057	Active	53	3.86667	6.79861
1058	Active	51	3.23529	6.49306
1059	Active	51	4.70588	6.72794
1060	Placebo	48	4.375	5.9442
1061	Placebo	45	2.64286	5.24219
1062	Placebo	46	4.46667	5.79412
1063	Placebo	52	3.94118	5.97222
1064	Active	52	4.29412	6.95139
1065	Placebo	46	4	6.17969
1068	Placebo	26	3	6.09722
1069	Active	55	3.33333	6.025
1070	Placebo	46	4.0625	6.52206
1071	Active	.	.	.
1072	Placebo	51	4.41176	5.10417
1073	Active	54	4.55556	5.07639
1074	Placebo	50	3.14286	5.58382
1075	Placebo	.	.	.
1076	Placebo	48	3.625	5.96875
1077	Active	47	3.3125	4.625
1078	Placebo	7	2.5	6.54167
1079	Active	57	2.26316	5.34211
1080	Active	.	.	.
1081	Active	48	4.71429	6.97794
1082	Active	33	3.16667	4.26786
1083	Placebo	9	4	6.375
1085	Placebo	13	4	6.71875
1086	Active	51	4.41176	5.02941
1087	Active	49	4.8125	5.98529
1089	Active	30	4	6.3125
1090	Placebo	45	4.5	6.31944
1091	Active	57	3.31579	4.30263
1093	Active	48	5	6.47794
1096	Active	54	4.22222	6.25694
1097	Active	49	4.11765	6.69531
1098	Active	.	.	.
1099	Placebo	50	4.05882	6.93056
1101	Placebo	47	5	6.70833
1102	Active	18	1.83333	4.97222
1105	Active	51	4.94118	6.27083
1106	Placebo	51	4.05882	6.53472
1107	Placebo	48	4.83333	5.67647
1108	Placebo	45	4.8125	5.03906
1109	Placebo	49	4.86667	5.69853
1110	Active	33	3.09091	6.40909

## Sheet: Age
PID	trt_desc	age	age_caregiver
1002	Placebo	7.32329	45.8799
1003	Active	7.11233	39.5753
1004	Placebo	7.33699	49.5415
1005	Placebo	4.80822	38.6795
1006	Active	5.4	34.9781
1008	Placebo	7.32329	31.5288
1009	Placebo	3.46575	33.1342
1010	Active	6.31233	41.8098
1011	Active	4.45479	36.8877
1012	Placebo	3.50685	35.3973
1013	Active	4.02466	47.0438
1014	Active	3.83014	38.0696
1015	Active	6.32603	48.1315
1016	Placebo	6.84658	38.5124
1017	Active	7.23288	36.4164
1018	Placebo	5.73425	29.1452
1019	Placebo	6.93151	40.1151
1020	Placebo	3.86301	38.5235
1021	Placebo	5.83288	34.111
1022	Active	4.3726	43.4219
1024	Active	7.27945	35.2192
1025	Placebo	7.29041	38.3543
1026	Placebo	4.98082	38.8767
1027	Placebo	7.28767	35.2986
1028	Active	5.77808	24.4986
1029	Active	5.56986	39.326
1030	Active	4.1863	27.2603
1031	Active	7.21644	36.4986
1033	Placebo	4.82192	53.0493
1035	Active	6.56712	41.4767
1036	Active	4.00274	29.1452
1037	Placebo	5.61644	32.389
1038	Placebo	6.25205	35.5671
1039	Active	5.59452	39.6438
1040	Placebo	4.40274	44.6658
1041	Placebo	5.83288	29.6548
1042	Placebo	5.47123	38.929
1043	Placebo	3.58356	30.4343
1044	Active	6.93151	39.6
1045	Placebo	6.51233	35.2575
1046	Active	7.32877	30.9675
1047	Active	5.22192	44.1562
1048	Active	7.25479	39.3589
1049	Placebo	5.27397	35.4849
1050	Active	3.9726	26.6616
1051	Placebo	7.25205	37.137
1052	Placebo	3.08219	34.6508
1053	Placebo	5.43836	36.6329
1054	Active	4.0137	42.1288
1055	Placebo	3.89863	36.189
1056	Active	5.24384	41.2247
1057	Active	6.49041	45.5479
1058	Active	4.78356	39.8411
1059	Active	5.37808	36.2164
1060	Placebo	3.16164	32.9671
1061	Placebo	7.07671	36.4192
1062	Placebo	3.09589	27.5726
1063	Placebo	6.56986	41.5808
1064	Active	3.62192	37.7397
1065	Placebo	6.91233	40.0082
1068	Placebo	4.60548	36.6219
1069	Active	5.7589	51.3705
1070	Placebo	3.84932	33.0767
1071	Active	5.92603	33.2712
1072	Placebo	6.82192	40.2959
1073	Active	7.05753	33.9151
1074	Placebo	4.19178	36.2493
1075	Placebo	6.33151	33.0329
1076	Placebo	3.67945	34.9528
1077	Active	5.25479	34.6055
1078	Placebo	3.99452	49.9918
1079	Active	4.7589	42.5562
1080	Active	6.86027	37.5479
1081	Active	3.16164	32.2329
1082	Active	4.57534	37.2493
1083	Placebo	5.58356	40.3288
1085	Placebo	4.54521	38.8355
1086	Active	7.30411	34.1781
1087	Active	3	33.337
1089	Active	4.1863	35.0024
1090	Placebo	5.44932	38.7945
1091	Active	5.90685	29.7233
1093	Active	4.66301	36.6244
1096	Active	4.0411	34.9858
1097	Active	5.54247	40.942
1098	Active	6.91781	36.7146
1099	Placebo	3.31507	34.6261
1101	Placebo	3.33151	23.4617
1102	Active	3.84932	25.3137
1105	Active	3.05205	35.8169
1106	Placebo	3.27123	42.7302
1107	Placebo	3.67945	37.563
1108	Placebo	3.77534	30.0918
1109	Placebo	5.69315	38.9493
1110	Active	5.29589	49.8178
